# Supplementary material for: Enhanced Levels of Peroxisome-Derived H2O2 Do Not Induce Pexophagy but Impair Autophagic Flux in HEK-293 and HeLa Cells
Source: Antioxidants (Basel). 2023 Mar 2;12(3):613. doi: 10.3390/antiox12030613 (PMC10045779; doi:10.3390/antiox12030613)
Supplement: Supplementary file 1 [file antioxidants-12-00613-s001.zip]

Archive with 1 entries (1 files):
- antioxidants-2229989-supplementary.pdf
